# Supplementary material for: Assessing the naturalness of a restored coal mine area on the Loess Plateau, China
Source: PLoS One. 2019 Jul 12;14(7):e0219447. doi: 10.1371/journal.pone.0219447 (PMC6625698; doi:10.1371/journal.pone.0219447)
Supplement: S1 Table — (XLS) [file pone.0219447.s001.xls]

## Sheet: 图3
the raw data of Fig.2(a)					the raw data of Fig.2(c)
	CCI of restored plots	CCI of Control plot	margin-of-error			SNI of restored plots	SNI of Control plot	margin-of-error
P(00a)	0	100	4.5541		P(00a)	16.8222	100	3.5491
P(05a)	29.8791	100	4.1085		P(05a)	22.4968	100	3.2219
P(10a)	61.2699	100	6.2605		P(10a)	28.9281	100	5.4012
P(15a)	62.9192	100	4.9152		P(15a)	53.947	100	5.9963
P(20a)	65.2831	100	5.2223		P(20a)	100.656	100	8.7935
the raw data of Fig.2(b)					the raw data of Fig.2(d)
	CSI of reclaimed plots	CSI of Control plot	margin-of-error			NI of restored plots	NI of Control plot	margin-of-error
P(00a)	0	100	1.1431		P(00a)	6.94575	100	1.8854
P(05a)	8.75	100	4.1189		P(05a)	10.5904	100	2.3921
P(10a)	30.45	100	4.7721		P(10a)	29.6053	100	6.4937
P(15a)	64.4	100	6.3987		P(15a)	58.8983	100	5.8832
P(20a)	50.3	100	6.8873		P(20a)	76.7677	100	7.0106
